# Supplementary material for: The causal effects of leisure screen time on irritable bowel syndrome risk from a Mendelian randomization study
Source: Sci Rep. 2023 Aug 14;13:13216. doi: 10.1038/s41598-023-40153-1 (PMC10425325; doi:10.1038/s41598-023-40153-1)
Supplement: Supplementary file 2 — Supplementary Tables. [file 41598_2023_40153_MOESM2_ESM.xlsx]

## Sheet: SUPPL TABLE  S1
Supplementary Tables 1. Descriptive information of 23 LST-related studies
Study		ALSPAC-mothers	ALSPAC-offspring	B58C	CoLAUS	EGCUT	EPIC-Norfolk	FamHS	Fenland-OMICS	GENOA	GOOD	GRAPHIC	HPFSaffy	HPFSillumina	HPFSomni	MESA	NESDA	NHSaffy	NHSillumina	NHSomni	WGHS	YFS	CARDIA	HRS	UK BioBank
Description
STUDY INFORMATION	Cohort name	Avon Longitudinal Study of Parents and Children -mothers	Avon Longitudinal Study of Parents and Children -offspring	1958 National Child Development Study (1958 British Birth Cohort)	the CoLaus study	Estonian Genome Center of the University of Tartu	European Prospective Investigation into Cancer and Nutrition	Family Heart Study	the Fenland Study	Genetic Epidemiology Network of Arteriopathy	Gothenburg Osteoporosis and Obesity Determinants study	Genetic Regulation of Arterial Pressure of Humans in the Community	Health Professionals Follow-Up Study			Multi-Ethnic Study of Atherosclerosissis	Netherlands Study of Depression and Anxiety	Nurses' Health Study			Women's Genome Health Study	Young Finns Study	Coronary Artery Risk Development in Young Adults	Health Retirement Study	UK BioBank
	Cohort Abbreviation	ALSPAC-mothers	ALSPAC-offspring	B58C	CoLAUS	EGCUT	EPIC-Norfolk	FamHS	Fenland-OMICS	GENOA	GOOD	GRAPHIC	HPFSaffy	HPFSillumina	HPFSomni	MESA	NESDA	NHSaffy	NHSillumina	NHSomni	WGHS	YFS	CARDIA	HRS	UK BioBank
	Country/Region	UK	UK	UK	Switzerland	Estonia	Europe	United States	UK	United States	Sweden	UK	United States			United States	Netherland	United States			United States	Finland	United States	United States	UK
	Sample Size	4545	2793	5230	3597	6866	21044	3673	8994	1120	1563	1017	3572	1370	1822	2685	1875	4348	3440	3269	22865	2576	1611	3659	448902
	Study design (population-based, case-control, other)	POPULATION-BASED	POPULATION-BASED	Propective population based birth cohort	POPULATION-BASED	POPULATION-BASED	POPULATION-BASED	Family study	POPULATION-BASED	Cohort of sibships enriched for hypertension	Population based	Population based	(nested) case-control of type 2 diabetes and coronary heart disease		Population-based, case-control (colon cancer, endometrial cancer, gout, mammographic density)	Population-based	Population-based	(nested) case-control of type 2 diabetes and coronary heart disease		Population-based, case-control (colon cancer, endometrial cancer, gout, mammographic density)	Population-based	Population-based birth cohort	Prospective cohort study	Population-based	POPULATION-BASED
GENOTYPING & IMPUTATION	Genotyping Platform (including version)	ILLUMINA 660W-Quad	ILLUMINA 550-QUAD	Affymetrix 6.0 (WT2); Illumina 550k (T1D)	AFFY500K	ILLUMINA370 & ILLUMINA_OmniExpress & ILLUMINA Metabochip	UK BioBANK Axiom Array	ILLUMINA550, ILLUMINA610, and ILLUMINA1M	Affymetrix Axiom UKBiobank	Affy 6.0 and Illumina 1M-Duo BeadChip	Illumina610	Illumina Omni700	Affy 6.0	Illumina Hap550, 610, 660	OmniExpress	AFFY 6.0	Affymetrix 6.0	Affy 6.0	Illumina Hap550, 610, 660	OmniExpress	Illumina HumanHap Duo "+"	Illumina custom made BeadChip Human 670-Quad	Affymetrix Genome-Wide Human SNP array 6.0	Illumina Omni2.5 Beadchip	UK Biobank Axiom Array
	Genotyping calling method	ILLUMINA Gencall	ILLUMINA Gencall	Chiamo and ILLUMINUS	BRLMM v1.0	BEADSTUDIO-GENCALL v3.0	Axiom GT1	BEADSTUDIO-GENCALL v3.0	Axiom GT1	Birdseed and GenomeStudio	Beadstudio	GENCALL	BirdSeed (Korn et al, Nature Genetics, 2008)	BeadStudio	-	BIRDSEED version 2	Affy power tools	BirdSeed (Korn et al, Nature Genetics, 2008)	BeadStudio	-	Beadstudio (v.3.1)	Illuminus	Birdseed	Illumina's GenomeStudio	Affymetrix custom genotype calling pipeline
	Imputation methods	MACH v1.0.16/HapMap Phase II	MACH v1.0.16/HapMap Phase II	Impute	IMPUTE 0.5.0	IMPUTE 0.5.0	IMPUTE 2.3.1	MACH v1.0.16	IMPUTE 2.3.1	MACH 1.0.16	Mach 1.0	IMPUTE 2	mini MACH			IMPUTE 2.1	Beagle v3	mini MACH			MaCH 1.0.16	MACH	AA: MACH; EA: BEAGLE	IMPUTE v2.3 was used to impute the HRS sample to the world wide reference panel from the 1000 Genome project phase I integrated variant set (v3, released March 2012)	IMPUTE4
PHENOTYPE MEASURES	Leisure screen time (LST)	The time spent watching TV as a quantitative trait, expressed in hours/day.	The time spent wachting TV at age 16 yrs as a quantitative trait, expressed in hours/day. If data are only available for watching TV on a typical weekday, calculate tv_viewing as follows: not at all: 0 hours/day; <1 hour: 0.5 hours/day; 1-2 hours: 1.5 hours/day; >3 hours: 3.5 hours/day If data on tv viewing are also available for weekend days, then calculate tv_viewing as follows: tv_viewing = ((…	tv_viewing in hours/day. Calculate as follows: > 4 h/day → 4.5 h/day; 3-4 h/day → 3.5 h/day; 2-3 h/day → 2.5 h/day; 1-2 h/day → 1.5 h/day; <1 h/day → 0.5 h/day; None → 0 h/day. tv_viewing weekdays = (On a weekday before 6 PM + On a weekday after 6 PM) * 5; tv_viewing weekend days = (On a weekend day before 6 PM + On a weekend day after 6 PM) * 2; tv_viewing = (tv_viewing weekdays + tv_viewing wee…	Continuous analysis of tv_viewing in hours/day.	In individuals who answered the question ‘How many hours per week do you spend watching tv outside of your daily work?’: Convert the reported time in hours per week into a daily time spent watching tv, by dividing the reported value by 7.	tv_viewing in hours/day. Calculate the trait as follows: > 4 h/day → 4.5 h/day; 3-4 h/day → 3.5 h/day; 2-3 h/day → 2.5 h/day; 1-2 h/day → 1.5 h/day; <1 h/day → 0.5 h/day; None → 0 h/day. tv_viewing weekdays = (On a weekday before 6 PM + On a weekday after 6 PM) * 5; tv_viewing weekend days = (On a weekend day before 6 PM + On a weekend day after 6 PM) * 2; tv_viewing = (tv_viewing weekdays + tv_v…	tv_viewing in hours/day tv_viewing = ((average hours/day on weekday * 5) + (average hours/day on weekend day * 2) / 7)	"tv_viewing in hours/day. Calculate the trait as follows: > 4 h/day → 4.5 h/day; 3-4 h/day → 3.5 h/day; 2-3 h/day → 2.5 h/day; 1-2 h/day → 1.5 h/day; <1 h/day → 0.5 h/day; None → 0 h/day. tv_viewing weekdays = (On a weekday before 6 PM + On a weekday after 6 PM) * 5; tv_viewing weekend days = (On a weekend day before 6 PM + On a weekend day after 6 PM) * 2; tv_viewing = (tv_viewing weekdays + tv_…	tv_viewing in hours/day. Calculate the trait as follows: tv_viewing = ((tv viewing weekday * 5) + (tv viewing weekend day * 2)) / 7	the time spent watching TV, play videogames and sit at the computer in hours/day (= (hours/week) / 7)	"tv_viewing in hours/day. Calculate the trait as follows: > 4 h/day → 4.5 h/day; 3-4 h/day → 3.5 h/day; 2-3 h/day → 2.5 h/day; 1-2 h/day → 1.5 h/day; <1 h/day → 0.5 h/day; None → 0 h/day. tv_viewing weekdays = (On a weekday before 6 PM + On a weekday after 6 PM) * 5; tv_viewing weekend days = (On a weekend day before 6 PM + On a weekend day after 6 PM) * 2; tv_viewing = (tv_viewing weekdays + tv_…	TV viewing (in hours/day). Individuals with missing data on TV viewing should be excluded from the analysis.			Include data from the first available visit at which participants have data on question Q16ILCN1. Exclude data from participants with missing data for this question a priori. Analyze data from all participants with appropriate data together, regardless of whether data was acquired during the same visit. TV viewing is analysed as a continuous trait that should be calculated as follows: • tv_viewin…	Use information acquired in question 12 of the leisure time questionnaire for this trait. Cap the number of hours per day to 11 for individuals who report watching more than 10 hours of TV per day. ‘TV viewing’ was analyzed as a continuous trait that is expressed in hours/day.	Time spent sitting at home watching TV in hours/day (= (hours/week) / 7). Individuals with missing data on TV viewing should be excluded from the analysis.			In individuals without missing data for question 12b, calculate a total duration for time spent watching tv (tv_viewing) in hours/day, by dividing the weekly hours reported by 7. Assume that: 2-5 hrs = 3.5 hrs; 6-10 hrs = 8 hrs; 11-20 hrs = 15.5 hrs; 21-40 hrs = 30.5 hrs; 41-60 hrs = 50.5 hrs; 61-90 hrs = 75.5 hrs; 90+ hours = 95 hrs	Time spent watching TV in hours/day	TV viewing (in hours/day).	Convert the information acquired using question A1_11: ‘How many hours did you actually spend last week watching programs or movies/ videos on TV?’ into a continuous duration expressed in h/day. For individuals with longitudinal data, the average duration across measurements was used	Include information from individuals with: “In a typical DAY, how many hours do you spend watching TV” is not missing OR ‘do not know’ OR ‘prefer not to answer’; “In a typical DAY, how many hours do you spend using the computer (do not include using a computer at work)” is not missing OR ‘do not know’ OR ‘prefer not to answer’. Calculate a continuous variable ‘screen_time’ that reflects the total…
DATA ANALYSIS	Association test methods	MACH2DAT; MACH2QTL	MACH2QTL	SNPTEST 2	QUICKTEST 0.98	SNPTEST 2.0	SNPTEST 2.4.1	continuous variable: R 2.10.0; categorical variables: SAS 9.2	SNPTEST 2.4.1	RLME	MACH2QTL	SNPTEST 2.4.1	ProbABEL			R	SNPTEST v2.5	ProbABEL			ProbABEL v. 0.1-3	PLINK	ProbABEL v. 0.1-3	SNPTEST v2.4.1 was used for European American, SNPTEST v2.5 was used for African American	BOLT-LMM for single variants, GENESIS R package for gene-based analyses
				1235
				1294

## Sheet: SUPPL TABLE S2
Supplemental Table 2. 94 LST-related SNPs from the meta-analysis of the GWASs study by Wang et al.
Chr	Position	EA	OA	SNP rsid	EAF	beta	SE	p-value	n	source	PhenoScanner（5*8E）
1	44134077	C	T	rs3791033	0.331	-0.0331	0.0041	3.66e-16	469809	EUR
1	61106174	C	A	rs10889193	0.4453	-0.0243	0.0039	4.94e-10	469809	EUR
1	77967507	T	A	rs71658797	0.8777	-0.0373	0.0058	1.81e-10	469809	EUR	Y
1	98342685	C	A	rs12062845	0.7842	-0.0281	0.0042	2.41e-11	526370	EUR	Y
1	107162248	T	G	rs11184939	0.6048	0.0218	0.0038	1.345e-08	483373	LST	Y
1	112280990	A	G	rs197439	0.6007	-0.0259	0.0039	3.29e-11	469809	EUR
1	171805284	A	G	rs6685030	0.48	-0.0217	0.0035	5.27e-10	526371	EUR
1	243921068	CTTT	C	rs543154297 (aka rs34770465)	0.1837	-0.0308	0.0052	2.94e-09	442658	EUR
2	44255167	CAT	C	rs145255225 (aka rs34908368)	0.5752	-0.025	0.0041	1.28e-09	442658	EUR
2	45102896	A	G	rs62131183	0.0469	-0.0539	0.0091	3.31e-09	468830	EUR
2	60713235	A	G	rs10189857	0.5653	-0.0274	0.0035	7.8e-15	525491	EUR	Y
2	100830040	C	T	rs4303732	0.402	-0.0265	0.0035	5.37e-14	525479	EUR	Y
2	100832269	T	C	rs1160545	0.4025	-0.029	0.0039	1.14e-13	468924	EUR	Y
2	104433256	C	T	rs62151809	0.5474	-0.0228	0.0039	3.9e-09	468924	EUR
2	147890505	TA	T	rs144155998	0.8501	-0.0434	0.0056	1.3e-14	442658	EUR
2	157149797	C	G	rs566017137	0.9639	-0.0656	0.0108	1.23e-09	442658	EUR
2	166176789	C	A	rs114590429	0.8843	-0.0376	0.006	3.03e-10	468924	EUR	Y
2	175197545	A	C	rs12992995	0.2755	-0.0258	0.0043	2.1e-09	468924	EUR
2	193746283	G	T	rs12617870	0.4623	-0.0263	0.0035	6.62e-14	525491	EUR
2	215367159	T	C	rs36079846	0.5205	-0.0239	0.0038	4.52e-10	468924	EUR	Y
3	49916710	C	T	rs7613360	0.6037	-0.0316	0.0039	6.92e-16	468924	EUR	Y
3	49937505	T	C	rs7615206	0.5703	-0.0345	0.0035	1.5e-22	521894	EUR	Y
3	70540347	A	T	rs76267866	0.7923	-0.0297	0.0047	3.53e-10	468924	EUR
3	71587392	G	C	rs62244886	0.3962	-0.0239	0.0039	1.24e-09	468924	EUR
3	75201030	C	T	rs7430216	0.7773	-0.025	0.0042	2.5e-09	523040	EUR
3	83068067	G	A	rs9821299	0.8146	-0.0285	0.0048	3.63e-09	482490	EUR	Y
3	85658230	C	T	rs1375561	0.3466	-0.0232	0.0037	2.55e-10	525491	EUR	Y
3	88023541	T	C	rs17025214	0.3099	-0.0221	0.0038	4.31e-09	525487	EUR	Y
3	93809151	T	C	rs7432837	0.7415	-0.0235	0.004	3.24e-09	525491	EUR
3	114631548	A	C	rs9867121	0.1829	-0.0317	0.005	2.02e-10	468924	EUR
3	165781804	T	TA	rs150123913	0.6054	-0.0253	0.0041	8.92e-10	442658	EUR
4	3305116	A	G	rs743699	0.7433	-0.0267	0.0044	1.18e-09	468924	EUR
4	17922813	A	AT	rs548236486 (aka rs199551309)	0.8675	-0.0382	0.006	1.45e-10	442658	EUR
4	77030872	G	A	rs4416502	0.8004	-0.0291	0.0048	1.38e-09	468924	EUR	Y
4	103188709	C	T	rs13107325	0.9256	-0.0404	0.0067	1.79e-09	525490	EUR	Y
5	62930015	A	G	rs262890	0.7003	-0.0344	0.0042	2.06e-16	468924	EUR
5	77489568	T	TTATA	rs67777640	0.6535	-0.0293	0.0043	8.44e-12	442658	EUR
5	96164771	G	A	rs249960	0.1822	-0.0298	0.005	2.43e-09	468924	EUR
5	112113735	T	C	rs396321	0.5128	-0.0213	0.0035	1.29e-09	521893	EUR
5	120204026	A	C	rs58190421	0.578	-0.0219	0.0039	3.01e-08	468924	LST
5	138355612	CT	C	rs752485316	0.6685	-0.0324	0.0043	3.1e-14	442658	EUR
5	152067929	A	G	rs2964252	0.3158	-0.0235	0.0037	3.16e-10	525491	EUR
5	161101615	G	A	rs1947066	0.1972	-0.0298	0.0044	8.54e-12	525491	EUR	Y
6	12693454	T	C	rs558134	0.3835	-0.0225	0.0036	5.05e-10	525479	EUR
6	35362848	T	C	rs6457816	0.9343	-0.0414	0.007	3.97e-09	525488	EUR
6	107649123	T	C	rs78394231	0.9015	-0.0381	0.0065	3.53e-09	468924	EUR
6	139259142	C	CT	rs200307517	0.3524	-0.0279	0.0044	1.45e-10	442658	EUR
6	166165563	G	A	rs58541850	0.9415	-0.0522	0.0082	1.72e-10	468924	EUR
7	53853183	G	GA	rs531112651 (aka rs200756759)	0.7828	-0.0301	0.0049	6.95e-10	442658	EUR
7	99118077	AT	A	rs543294537 (aka rs11419307)	0.1539	-0.0402	0.0056	6.39e-13	442658	EUR
7	101870885	C	T	rs144839021	0.9978	-0.2963	0.0444	2.41e-11	442658	EUR
7	111180444	G	C	rs2529484	0.6485	-0.0221	0.0036	1.39e-09	525488	EUR
7	133505091	A	T	rs13235840	0.8186	-0.0313	0.005	3.48e-10	468924	EUR	Y
7	140176596	C	T	rs17621391	0.2649	-0.0243	0.0041	2.11e-09	525485	EUR
8	10769439	C	T	rs7821826	0.5075	-0.0207	0.0035	3.25e-09	524166	EUR
8	30862954	CA	C	rs55751618	0.6306	-0.0326	0.0042	8.3e-15	442658	EUR
8	92690148	C	A	rs12678836	0.576	-0.0232	0.0035	5.37e-11	524165	EUR
9	1722044	T	C	rs2783992	0.5385	-0.0242	0.0038	3.36e-10	468924	EUR
9	14494845	A	C	rs7875078	0.4517	0.0204	0.0035	7.41e-09	526722	LST
9	22609110	A	G	rs34864022	0.9341	-0.0483	0.0078	4.71e-10	468924	EUR
9	120514574	C	T	rs1999065	0.6623	-0.0249	0.0037	1.24e-11	526725	EUR
9	134723482	GTGTGGTGTGTGCA	G	rs566556664	0.8658	-0.0363	0.0061	3.22e-09	442658	EUR
9	140251458	G	A	rs73581580	0.8761	-0.037	0.0058	1.94e-10	468924	EUR
10	21839820	T	TAATTAAAAATTATGTGAAAAC	rs11275375	0.6775	-0.0418	0.0043	2.59e-22	442658	EUR
10	63587683	A	G	rs1017550	0.5864	0.0196	0.0035	2.852e-08	525491	LST
10	66407019	C	T	rs68049022	0.2019	-0.0314	0.0048	6.18e-11	468924	EUR
10	125409953	C	T	rs841020	0.8077	-0.0269	0.0044	1.15e-09	525491	EUR
11	65990439	C	T	rs4483592	0.8367	-0.036	0.0052	3.97e-12	468924	EUR
11	71416091	A	G	rs4551799	0.3436	-0.0241	0.0039	6.91e-10	512111	EUR
11	88575965	G	T	rs1391954	0.5561	-0.0245	0.004	1.51e-09	442658	EUR
12	6862646	G	A	rs3759344	0.8937	-0.0452	0.0062	4.26e-13	468924	EUR
12	13415288	T	C	rs10772643	0.8923	-0.0385	0.0062	5.88e-10	468924	EUR
12	24102749	CCT	C	rs142471757	0.7353	-0.0279	0.0046	1.65e-09	442658	EUR
12	109883577	C	T	rs7969719	0.6869	-0.0271	0.0037	4.46e-13	525490	EUR
12	123536456	C	CT	rs541140319 (aka rs59131741)	0.3137	-0.028	0.0045	4.11e-10	442658	EUR
13	99055774	G	A	rs9513416	0.1589	-0.0281	0.0048	4.1e-09	525490	EUR	Y
13	100753041	CT	C	13:100753041 CT C	0.6339	-0.0357	0.0042	3.17e-17	442658	EUR
14	97326366	A	C	rs10400776	0.2593	-0.0259	0.0044	3.45e-09	468924	EUR	Y
15	64092140	A	G	rs12324720	0.1756	-0.0271	0.0046	3.53e-09	525490	EUR
15	78024806	C	A	rs56151256	0.2502	-0.0285	0.0044	1.17e-10	468924	EUR
16	10308335	T	C	rs11074658	0.5913	-0.0239	0.0039	9.21e-10	468924	EUR
16	31065918	A	T	rs4889530	0.3812	-0.0253	0.0039	1.32e-10	468924	EUR
17	60851559	T	C	rs1860337	0.5953	-0.0253	0.0039	9.08e-11	468924	EUR
17	77768068	C	G	rs73420302	0.1785	-0.03	0.0051	3.04e-09	468924	EUR
18	35179808	A	G	rs12962050	0.647	-0.0234	0.0036	1.18e-10	525490	EUR	Y
18	40323567	T	C	rs148544378	0.0206	-0.0884	0.0135	6.55e-11	468924	EUR
18	41817809	G	A	rs78140587	0.0407	-0.0615	0.0099	5.83e-10	468924	EUR
19	10794630	T	G	rs2229383	0.6347	-0.0287	0.004	6.4e-13	468924	EUR
19	37651855	A	G	rs12463321	0.1478	-0.0317	0.0055	6.99e-09	468924	LST
19	45392254	T	C	rs6857	0.1689	-0.0369	0.0047	5.8e-15	523876	EUR
20	43525483	T	TTA	rs139900206 (aka rs3838037)	0.871	-0.0416	0.0061	9.36e-12	442658	EUR
20	62418243	C	A	rs6010651	0.3799	-0.0235	0.004	3.34e-09	468924	EUR
23	39198051	A	G	rs1604558	0.7401	-0.0234	0.0039	1.36e-09	442658	EUR
23	68382836	G	A	rs7067170	0.7623	-0.0257	0.004	8.66e-11	442658	EUR

## Sheet: SUPPL TABLE S3
Supplemental Table S3.Sixty-one SNPs as possible independent IVs related to LST but not to IBS
Chr	Position	EA	OA	SNP rsid	Exposure						Outcome
					eaf	beta	SE	p-value	F		EAF	beta	SE	p-value
1	43668406	C	T	rs3791033	0.331	-0.033	0.004	3.66e-16	226.694		0.6694	-0.0065	0.0072	0.3685
1	60640502	C	A	rs10889193	0.445	-0.024	0.004	4.94e-10	133.705		0.5515	0.0028	0.0081	0.7338
1	77501822	T	A	rs71658797	0.878	-0.037	0.006	1.81e-10	137.827		0.12	-0.0119	0.0105	0.2575
1	97877129	C	A	rs12062845	0.784	-0.028	0.004	2.41e-11	139.804		0.2176	0.0181	0.0084	0.03133
1	111738368	A	G	rs197439	0.601	-0.026	0.004	3.29e-11	152.365		0.6005	-0.0013	0.007	0.8463
1	171836144	A	G	rs6685030	0.48	-0.022	0.004	5.27e-10	127.208		0.4838	-0.01	0.0068	0.1425
2	44875757	A	G	rs62131183	0.047	-0.054	0.009	3.31e-09	122.5		0.0465	-0.0076	0.0171	0.6577
2	60486100	A	G	rs10189857	0.565	-0.027	0.004	7.8e-15	188.371		0.5678	0.0128	0.0069	0.06268
2	100213578	C	T	rs4303732	0.402	-0.027	0.004	5.37e-14	184.243		0.5973	-0.012	0.007	0.08408
2	103816798	C	T	rs62151809	0.547	-0.023	0.004	3.9e-09	122.966		0.4491	0.0068	0.0069	0.3223
2	165320279	C	A	rs114590429	0.884	-0.038	0.006	3.03e-10	138.911		0.1157	-0.0125	0.0106	0.2402
2	192881557	G	T	rs12617870	0.462	-0.026	0.004	6.62e-14	176.649		0.5373	0.0113	0.0071	0.1103
2	214502435	T	C	rs36079846	0.521	-0.024	0.004	4.52e-10	134.85		0.5223	-0.0008	0.0069	0.9074
3	49900072	T	C	rs7615206	0.57	-0.035	0.004	1.5e-22	313.582		0.5715	-0.0036	0.0069	0.6031
3	70491196	A	T	rs76267866	0.792	-0.03	0.005	3.53e-10	139.088		0.7921	-0.0027	0.0084	0.7502
3	71538241	G	C	rs62244886	0.396	-0.024	0.004	1.24e-09	129.242		0.6073	-0.0021	0.007	0.7661
3	75151879	C	T	rs7430216	0.777	-0.025	0.004	2.5e-09	113.309		0.2203	0.007	0.0084	0.4068
3	85609080	C	T	rs1375561	0.347	-0.023	0.004	2.55e-10	126.007		0.6533	-0.0133	0.0072	0.06544
3	114912701	A	C	rs9867121	0.183	-0.032	0.005	2.02e-10	143.627		0.1856	-0.009	0.0088	0.3081
4	3303389	A	G	rs743699	0.743	-0.027	0.004	1.18e-09	130.587		0.7414	-0.0048	0.0078	0.5339
4	76109719	G	A	rs4416502	0.8	-0.029	0.005	1.38e-09	126.23		0.2042	-0.0059	0.0085	0.4841
4	102267552	C	T	rs13107325	0.926	-0.04	0.007	1.79e-09	115.253		0.0719	0.0067	0.0133	0.613
5	63634188	A	G	rs262890	0.7	-0.034	0.004	2.06e-16	227.782		0.7005	-0.0074	0.0074	0.3194
5	96829068	G	A	rs249960	0.182	-0.03	0.005	2.43e-09	125.694		0.8165	-0.0193	0.0088	0.02819
5	112778038	T	C	rs396321	0.513	-0.021	0.004	1.29e-09	115.025		0.5127	-0.0017	0.0068	0.8046
5	152688369	A	G	rs2964252	0.316	-0.024	0.004	3.16e-10	130.878		0.3164	0.0074	0.0073	0.3105
5	161674609	G	A	rs1947066	0.197	-0.03	0.004	8.54e-12	149.672		0.8025	-0.0005	0.0086	0.9551
6	12693222	T	C	rs558134	0.384	-0.023	0.004	5.05e-10	131.541		0.3838	-0.0011	0.0073	0.8768
6	35395071	T	C	rs6457816	0.934	-0.041	0.007	3.97e-09	108.928		0.9337	-0.0093	0.0137	0.4991
6	107327919	T	C	rs78394231	0.902	-0.038	0.007	3.53e-09	119.741		0.8999	-0.0033	0.0114	0.7734
6	165752075	G	A	rs58541850	0.942	-0.052	0.008	1.72e-10	138.594		0.0599	0.0087	0.0153	0.5697
7	111540388	G	C	rs2529484	0.649	-0.022	0.004	1.39e-09	115.9		0.3501	0.0117	0.0072	0.1057
7	133820338	A	T	rs13235840	0.819	-0.031	0.005	3.48e-10	133.641		0.8159	-0.0113	0.0088	0.199
7	140476796	C	T	rs17621391	0.265	-0.024	0.004	2.11e-09	117.935		0.7279	0.0084	0.0081	0.3012
8	10911929	C	T	rs7821826	0.508	-0.021	0.004	3.25e-09	115.574		0.4902	0.0106	0.0068	0.1203
8	91677920	C	A	rs12678836	0.576	-0.023	0.004	5.37e-11	135.473		0.4269	0.0045	0.0069	0.511
9	1722044	T	C	rs2783992	0.539	-0.024	0.004	3.36e-10	134.266		0.5388	-0.0084	0.0068	0.2195
9	14494847	A	C	rs7875078	0.45	0.02	0.004	7.41e-09	104.311		0.4503	0.0084	0.0069	0.2223
9	22609111	A	G	rs34864022	0.934	-0.048	0.008	4.71e-10	133.238		0.9346	-0.0201	0.0139	0.1463
9	117752296	C	T	rs1999065	0.662	-0.025	0.004	1.24e-11	147.363		0.338	0.0146	0.0072	0.04168
10	61827925	A	G	rs1017550	0.59	0.02	0.004	2.85e-08	101.712		0.5848	0.0084	0.0069	0.224
10	64647262	C	T	rs68049022	0.202	-0.031	0.005	6.18e-11	145.326		0.7984	0.0018	0.0086	0.832
10	123650437	C	T	rs841020	0.808	-0.027	0.004	1.15e-09	118.886		0.1906	-0.0046	0.0087	0.5958
11	66222968	C	T	rs4483592	0.837	-0.036	0.005	3.97e-12	165.883		0.1635	0.0055	0.0092	0.5511
11	88842797	G	T	rs1391954	0.556	-0.025	0.004	1.51e-09	136.637		0.4386	-0.001	0.007	0.8911
12	6753480	G	A	rs3759344	0.894	-0.045	0.006	4.26e-13	180.039		0.1055	0.0016	0.0115	0.8891
12	13262354	T	C	rs10772643	0.892	-0.039	0.006	5.88e-10	137.46		0.8889	0.0091	0.0109	0.4078
12	109445772	C	T	rs7969719	0.687	-0.027	0.004	4.46e-13	164.8		0.3117	0.0135	0.0073	0.06602
13	98403520	G	A	rs9513416	0.159	-0.028	0.005	4.1e-09	110.203		0.8421	-0.0197	0.0094	0.03534
14	96860029	A	C	rs10400776	0.259	-0.026	0.004	3.45e-09	121.705		0.2572	-0.0017	0.0078	0.8275
15	63799941	A	G	rs12324720	0.176	-0.027	0.005	3.53e-09	111.135		0.1771	0.012	0.009	0.1795
15	77732464	C	A	rs56151256	0.25	-0.029	0.004	1.17e-10	147.933		0.75	-0.0001	0.0079	0.9921
16	10214478	T	C	rs11074658	0.591	-0.024	0.004	9.21e-10	130.613		0.5914	-0.0004	0.0069	0.9567
16	31054597	A	T	rs4889530	0.381	-0.025	0.004	1.32e-10	138.278		0.3815	-0.0138	0.007	0.04802
17	62774198	T	C	rs1860337	0.595	-0.025	0.004	9.08e-11	141.291		0.5933	-0.0123	0.0069	0.07482
17	79794269	C	G	rs73420302	0.179	-0.03	0.005	3.04e-09	124.075		0.1788	-0.0062	0.01	0.5399
18	37599845	A	G	rs12962050	0.647	-0.023	0.004	1.18e-10	127.008		0.6466	-0.0207	0.0071	0.003795
19	10683954	T	G	rs2229383	0.635	-0.029	0.004	6.4e-13	182.878		0.639	-0.0235	0.0071	0.0009133
19	37160953	A	G	rs12463321	0.15	-0.032	0.006	6.99e-09	122.477		0.1483	-0.0045	0.0098	0.6458
19	44888997	T	C	rs6857	0.169	-0.037	0.005	5.8e-15	201.519		0.1696	-0.0013	0.0091	0.8909
20	63786890	C	A	rs6010651	0.38	-0.024	0.004	3.34e-09	127.305		0.6173	0.004	0.0072	0.5747

## Sheet: SUPPL TABLE S4
Supplemental Table S4.Forty-seven BMI unrelated SNPs as possible independent IVs related to LST but not to IBS
SNP	EA	OA	Exposure					Outcome
			eaf	beta	SE	p-value		eaf	beta	SE	p-value
rs1017550	A	G	0.59	0.02	0.004	2.85e-08		0.5848	0.0084	0.0069	0.224
rs10189857	A	G	0.565	-0.027	0.004	7.8e-15		0.5678	0.0128	0.0069	0.06268
rs10400776	A	C	0.259	-0.026	0.004	3.45e-09		0.2572	-0.0017	0.0078	0.8275
rs10772643	T	C	0.892	-0.039	0.006	5.88e-10		0.8889	0.0091	0.0109	0.4078
rs10889193	C	A	0.445	-0.024	0.004	4.94e-10		0.4485	-0.0028	0.0081	0.7338
rs11074658	T	C	0.591	-0.024	0.004	9.21e-10		0.5914	-0.0004	0.0069	0.9567
rs11184939	T	G	0.6	0.022	0.004	1.35e-08		0.6011	0.0061	0.007	0.3829
rs114590429	C	A	0.884	-0.038	0.006	3.03e-10		0.8843	0.0125	0.0106	0.2402
rs12324720	A	G	0.176	-0.027	0.005	3.53e-09		0.1771	0.012	0.009	0.1795
rs12463321	A	G	0.15	-0.032	0.006	6.99e-09		0.1483	-0.0045	0.0098	0.6458
rs12617870	G	T	0.462	-0.026	0.004	6.62e-14		0.4627	-0.0113	0.0071	0.1103
rs12678836	C	A	0.576	-0.023	0.004	5.37e-11		0.5731	-0.0045	0.0069	0.511
rs12962050	A	G	0.647	-0.023	0.004	1.18e-10		0.6466	-0.0207	0.0071	0.003795
rs13235840	A	T	0.819	-0.031	0.005	3.48e-10		0.8159	-0.0113	0.0088	0.199
rs1391954	G	T	0.556	-0.025	0.004	1.51e-09		0.5614	0.001	0.007	0.8911
rs17621391	C	T	0.265	-0.024	0.004	2.11e-09		0.2721	-0.0084	0.0081	0.3012
rs1860337	T	C	0.595	-0.025	0.004	9.08e-11		0.5933	-0.0123	0.0069	0.07482
rs1947066	G	A	0.197	-0.03	0.004	8.54e-12		0.1975	0.0005	0.0086	0.9551
rs1999065	C	T	0.662	-0.025	0.004	1.24e-11		0.662	-0.0146	0.0072	0.04168
rs2229383	T	G	0.635	-0.029	0.004	6.4e-13		0.639	-0.0235	0.0071	0.0009133
rs249960	G	A	0.182	-0.03	0.005	2.43e-09		0.1835	0.0193	0.0088	0.02819
rs2529484	G	C	0.649	-0.022	0.004	1.39e-09		0.6499	-0.0117	0.0072	0.1057
rs2783992	T	C	0.539	-0.024	0.004	3.36e-10		0.5388	-0.0084	0.0068	0.2195
rs2964252	A	G	0.316	-0.024	0.004	3.16e-10		0.3164	0.0074	0.0073	0.3105
rs34864022	A	G	0.934	-0.048	0.008	4.71e-10		0.9346	-0.0201	0.0139	0.1463
rs36079846	T	C	0.521	-0.024	0.004	4.52e-10		0.5223	-0.0008	0.0069	0.9074
rs3759344	G	A	0.894	-0.045	0.006	4.26e-13		0.8945	-0.0016	0.0115	0.8891
rs3791033	C	T	0.331	-0.033	0.004	3.66e-16		0.3306	0.0065	0.0072	0.3685
rs396321	T	C	0.513	-0.021	0.004	1.29e-09		0.5127	-0.0017	0.0068	0.8046
rs4416502	G	A	0.8	-0.029	0.005	1.38e-09		0.7958	0.0059	0.0085	0.4841
rs4483592	C	T	0.837	-0.036	0.005	3.97e-12		0.8365	-0.0055	0.0092	0.5511
rs558134	T	C	0.384	-0.023	0.004	5.05e-10		0.3838	-0.0011	0.0073	0.8768
rs58541850	G	A	0.942	-0.052	0.008	1.72e-10		0.9401	-0.0087	0.0153	0.5697
rs6010651	C	A	0.38	-0.024	0.004	3.34e-09		0.3827	-0.004	0.0072	0.5747
rs62131183	A	G	0.047	-0.054	0.009	3.31e-09		0.0465	-0.0076	0.0171	0.6577
rs62244886	G	C	0.396	-0.024	0.004	1.24e-09		0.3927	0.0021	0.007	0.7661
rs6685030	A	G	0.48	-0.022	0.004	5.27e-10		0.4838	-0.01	0.0068	0.1425
rs68049022	C	T	0.202	-0.031	0.005	6.18e-11		0.2016	-0.0018	0.0086	0.832
rs73420302	C	G	0.179	-0.03	0.005	3.04e-09		0.1788	-0.0062	0.01	0.5399
rs7430216	C	T	0.777	-0.025	0.004	2.5e-09		0.7797	-0.007	0.0084	0.4068
rs743699	A	G	0.743	-0.027	0.004	1.18e-09		0.7414	-0.0048	0.0078	0.5339
rs78394231	T	C	0.902	-0.038	0.007	3.53e-09		0.8999	-0.0033	0.0114	0.7734
rs7875078	A	C	0.45	0.02	0.004	7.41e-09		0.4503	0.0084	0.0069	0.2223
rs7969719	C	T	0.687	-0.027	0.004	4.46e-13		0.6883	-0.0135	0.0073	0.06602
rs841020	C	T	0.808	-0.027	0.004	1.15e-09		0.8094	0.0046	0.0087	0.5958
rs9513416	G	A	0.159	-0.028	0.005	4.1e-09		0.1579	0.0197	0.0094	0.03534
rs9867121	A	C	0.183	-0.032	0.005	2.02e-10		0.1856	-0.009	0.0088	0.3081
